# Supplementary material for: Phase separation-deficient TDP43 remains functional in splicing
Source: Nat Commun. 2019 Oct 25;10:4890. doi: 10.1038/s41467-019-12740-2 (PMC6814767; doi:10.1038/s41467-019-12740-2)
Supplement: Supplementary file 3 — Source Data [file 41467_2019_12740_MOESM3_ESM.xlsx]

## Sheet: Figure 3b
Raw Data											Background Corrected
2 µM											2 µM
Time (min)	WT			F-S			FYW-S				Time (min)	WT			F-S			FYW-S
0	0.111	0.091	0.098	0.094	0.091	0.093	0.096	0.09	0.088		0	0	0	0	0	0	0	0	0	0
15	0.149	0.111	0.134	0.09	0.088	0.09	0.093	0.088	0.086		15	0.342342	0.21978	0.367347	-0.04255	-0.03297	-0.03226	-0.03125	-0.02222	-0.02273
30	0.153	0.123	0.131	0.089	0.087	0.09	0.092	0.086	0.085		30	0.378378	0.351648	0.336735	-0.05319	-0.04396	-0.03226	-0.04167	-0.04444	-0.03409
45	0.16	0.124	0.134	0.088	0.086	0.089	0.091	0.086	0.084		45	0.441441	0.362637	0.367347	-0.06383	-0.05495	-0.04301	-0.05208	-0.04444	-0.04545
60	0.17	0.129	0.141	0.087	0.086	0.088	0.091	0.085	0.084		60	0.531532	0.417582	0.438776	-0.07447	-0.05495	-0.05376	-0.05208	-0.05556	-0.04545
75	0.183	0.14	0.15	0.087	0.085	0.088	0.09	0.085	0.083		75	0.648649	0.538462	0.530612	-0.07447	-0.06593	-0.05376	-0.0625	-0.05556	-0.05682
90	0.194	0.154	0.164	0.087	0.085	0.087	0.09	0.085	0.083		90	0.747748	0.692308	0.673469	-0.07447	-0.06593	-0.06452	-0.0625	-0.05556	-0.05682
4µM											4µM
Time (min)	WT			F-S			FYW-S				Time (min)	WT			F-S			FYW-S
0	0.118	0.263	0.114	0.091	0.092	0.092	0.094	0.099	0.092		0	0	0	0	0	0	0	0	0	0
15	0.206	0.391	0.166	0.089	0.089	0.09	0.09	0.095	0.089		15	0.745763	0.486692	0.45614	-0.02198	-0.03261	-0.02174	-0.04255	-0.0404	-0.03261
30	0.218	0.395	0.167	0.088	0.088	0.089	0.089	0.094	0.088		30	0.847458	0.501901	0.464912	-0.03297	-0.04348	-0.03261	-0.05319	-0.05051	-0.04348
45	0.245	0.391	0.163	0.087	0.087	0.088	0.088	0.093	0.087		45	1.07627	0.486692	0.429825	-0.04396	-0.05435	-0.04348	-0.06383	-0.06061	-0.05435
60	0.301	0.392	0.167	0.087	0.087	0.087	0.087	0.092	0.087		60	1.55085	0.490494	0.464912	-0.04396	-0.05435	-0.05435	-0.07447	-0.07071	-0.05435
75	0.328	0.398	0.173	0.086	0.086	0.087	0.087	0.092	0.086		75	1.77966	0.513308	0.517544	-0.05495	-0.06522	-0.05435	-0.07447	-0.07071	-0.06522
90	0.332	0.408	0.167	0.086	0.086	0.087	0.087	0.091	0.086		90	1.81356	0.551331	0.464912	-0.05495	-0.06522	-0.05435	-0.07447	-0.08081	-0.06522
8µM											8µM
Time (min)	WT			F-S			FYW-S				Time (min)	WT			F-S			FYW-S
0	0.089	0.09	0.098	0.105	0.087	0.093	0.093	0.087	0.091		0	0	0	0	0	0	0	0	0	0
15	0.245	0.205	0.326	0.103	0.085	0.09	0.091	0.085	0.088		15	1.75281	1.27778	2.32653	-0.0190476	-0.0229885	-0.0322581	-0.0215054	-0.0229885	-0.032967
30	0.276	0.228	0.366	0.101	0.084	0.089	0.089	0.085	0.087		30	2.10112	1.53333	2.73469	-0.0380952	-0.0344828	-0.0430108	-0.0430108	-0.0229885	-0.043956
45	0.282	0.224	0.358	0.101	0.083	0.089	0.089	0.084	0.086		45	2.16854	1.48889	2.65306	-0.0380952	-0.045977	-0.0430108	-0.0430108	-0.0344828	-0.0549451
60	0.286	0.218	0.37	0.1	0.083	0.089	0.088	0.083	0.086		60	2.21348	1.42222	2.77551	-0.047619	-0.045977	-0.0430108	-0.0537634	-0.045977	-0.0549451
75	0.285	0.201	0.382	0.1	0.083	0.089	0.088	0.083	0.086		75	2.20225	1.23333	2.89796	-0.047619	-0.045977	-0.0430108	-0.0537634	-0.045977	-0.0549451
90	0.279	0.201	0.388	0.1	0.083	0.089	0.087	0.083	0.085		90	2.13483	1.23333	2.95918	-0.047619	-0.045977	-0.0430108	-0.0645161	-0.045977	-0.0659341
16 µM											16 µM
Time (min)	WT			F-S			FYW-S				Time (min)	WT			F-S			FYW-S
0	0.091	0.093	0.091	0.096	0.089	0.092	0.125	0.097	0.087		0	0	0	0	0	0	0	0	0	0
15	0.356	0.349	0.32	0.092	0.087	0.09	0.116	0.095	0.086		15	2.91209	2.75269	2.51648	-0.04167	-0.02247	-0.02174	-0.072	-0.02062	-0.01149
30	0.415	0.39	0.375	0.091	0.086	0.089	0.113	0.094	0.085		30	3.56044	3.19355	3.12088	-0.05208	-0.03371	-0.03261	-0.096	-0.03093	-0.02299
45	0.386	0.352	0.354	0.097	0.09	0.094	0.111	0.093	0.084		45	3.24176	2.78495	2.89011	0.010417	0.011236	0.021739	-0.112	-0.04124	-0.03448
60	0.377	0.341	0.345	0.115	0.107	0.106	0.11	0.092	0.084		60	3.14286	2.66667	2.79121	0.197917	0.202247	0.152174	-0.12	-0.05155	-0.03448
75	0.381	0.343	0.35	0.132	0.122	0.116	0.109	0.092	0.084		75	3.18681	2.68817	2.84615	0.375	0.370787	0.26087	-0.128	-0.05155	-0.03448
90	0.387	0.346	0.355	0.145	0.13	0.123	0.107	0.092	0.083		90	3.25275	2.72043	2.9011	0.510417	0.460674	0.336957	-0.144	-0.05155	-0.04598

## Sheet: Figure 3d
Figure 3d
				Lane	1	WT	Pellet
				Lane	2	WT	Supernatant
				Lane	3	Marker
				Lane	4	F-S	Pellet
				Lane	5	F-S	Supernatant
				Lane	6	Marker
				Lane	7	FYW-S	Pellet
				Lane	8	FYW-S	Supernatant
				Lane	9	Marker

## Sheet: Figure 7
Figure 7d
Splicing Reporter RT-PCR
				Lane	1	Marker
				Lane	2	∆NTD
				Lane	3	∆RRM
				Lane	4	∆CTD
				Lane	5	WT
				Lane	6	W-S
				Lane	7	F-S
				Lane	8	FYW-S
				Lane	9	FYW-L
				Lane	10	VLIM-S
				Lane	11	VLIM-F
GAPDH amplification control
				Lane	1	∆NTD
				Lane	2	∆RRM
				Lane	3	∆CTD
				Lane	4	WT
				Lane	5	W-S
				Lane	6	F-S
				Lane	7	FYW-S
				Lane	8	FYW-L
				Lane	9	VLIM-S
				Lane	10	VLIM-F
				Lane	11	Marker

## Sheet: Figure 8
Figure 8
DNAJC5 and GAPDH				Target: DNAJC5				Target: GAPDH
				Lane	1	293T WT parent line		Lane	10	293T WT parent line
				Lane	2	293T TDP43-/- line		Lane	11	293T TDP43-/- line
				Lane	3	WT add-back line		Lane	12	WT add-back line
				Lane	4	F-S add-back line		Lane	13	F-S add-back line
				Lane	5	FYW-S add-back line		Lane	14	FYW-S add-back line
				Lane	6	FYW-S add-back line		Lane	15	FYW-S add-back line
				Lane	7	VLIM-S add-back line		Lane	16	VLIM-S add-back line
				Lane	8	VLIM-F add-back line		Lane	17	VLIM-F add-back line
				Lane	9	Marker
ATG4B and ITPR3				Target: ATG4B				Target: IPTR3
				Lane	1	293T WT parent line		Lane	10	293T WT parent line
				Lane	2	293T TDP43-/- line		Lane	11	293T TDP43-/- line
				Lane	3	WT add-back line		Lane	12	WT add-back line
				Lane	4	F-S add-back line		Lane	13	F-S add-back line
				Lane	5	FYW-S add-back line		Lane	14	FYW-S add-back line
				Lane	6	FYW-S add-back line		Lane	15	FYW-S add-back line
				Lane	7	VLIM-S add-back line		Lane	16	VLIM-S add-back line
				Lane	8	VLIM-F add-back line		Lane	17	VLIM-F add-back line
				Lane	9	Marker
GPSM				Target: GPSM
				Lane	1	293T WT parent line
				Lane	2	293T TDP43-/- line
				Lane	3	WT add-back line
				Lane	4	F-S add-back line
				Lane	5	FYW-S add-back line
				Lane	6	FYW-S add-back line
				Lane	7	VLIM-S add-back line
				Lane	8	VLIM-F add-back line
				Lane	9	Marker

## Sheet: Supplementary Figure 3b
Onset of phase transition				Number of initial foci
Cell #	WT	Phi2		Cell #	WT	Phi2
1	1	1		1	2	15
2	3	1		2	2	15
3	1	3		3	2	15
4	3	4		4	3	15
5	4	1		5	3	13
6	2	1		6	2	13
7	5	3		7	1	13
8	3	1		8	1	14
9	5	1		9	4	14
10	2	2		10	2	13
11	4	2		11	3	13
12	4	1		12	3	14
13		4		13	1	15
14		1		14	2	15
15		1		15		16
				16		15
				17		15
				18		16
				19		10
				20		10
				21		10
				22		10

## Sheet: Supplementary Figure 5b
Supplementary Figure 5
red: anti-Tubulin
green: anti-TDP43
					Lane	1	293T WT
					Lane	2	gRNA-1 clone 1
					Lane	3	gRNA-1 clone 2
					Lane	4	gRNA-1 clone 3
					Lane	5	gRNA-1 clone 4
					Lane	6	gRNA-2 clone 1
					Lane	7	gRNA-2 clone 2
					Lane	8	gRNA-2 clone 3
anti-Tubulin IR680
					Lane	1	293T WT
					Lane	2	gRNA-1 clone 1
					Lane	3	gRNA-1 clone 2
					Lane	4	gRNA-1 clone 3
					Lane	5	gRNA-1 clone 4
					Lane	6	gRNA-2 clone 1
					Lane	7	gRNA-2 clone 2
					Lane	8	gRNA-2 clone 3
anti-TDP43 IR800
					Lane	1	293T WT
					Lane	2	gRNA-1 clone 1
					Lane	3	gRNA-1 clone 2
					Lane	4	gRNA-1 clone 3
					Lane	5	gRNA-1 clone 4
					Lane	6	gRNA-2 clone 1
					Lane	7	gRNA-2 clone 2
					Lane	8	gRNA-2 clone 3

## Sheet: Supplementary Figure 5c
Cell Line	Target	Ct value	Mean Ct		Cell Line	Target	Ct value	∆Ct	Fold change
WT-1	GAPDH	23.3497	23.1127		WT-1	TDP43	25.9192	2.80652	1.0298
WT-1	GAPDH	23.0259			WT-1	TDP43	25.985	2.87234	0.983873
WT-1	GAPDH	22.9624			WT-1	TDP43	25.8682	2.75552	1.06685
WT-2	GAPDH	23.1994	23.2349		WT-2	TDP43	26.036	2.8011	1.03368
WT-2	GAPDH	23.2434			WT-2	TDP43	26.1843	2.9494	0.9327
WT-2	GAPDH	23.2618			WT-2	TDP43	26.1433	2.90843	0.959568
953-1	GAPDH	23.2268	23.1986		953-1	TDP43	29.8011	6.60248	0.0926855
953-1	GAPDH	23.1828			953-1	TDP43	29.9666	6.76791	0.0826442
953-1	GAPDH	23.1864			953-1	TDP43	28.9493	5.75065	0.167278
953-2	GAPDH	22.7977	22.7929		953-1	TDP43	29.3141	6.11542	0.129907
953-2	GAPDH	22.8492			953-2	TDP43	28.8021	6.0092	0.139832
953-2	GAPDH	22.7319			953-2	TDP43	29.4367	6.64376	0.0900714
									|
									|
									|
									V
								TDP43 mRNA fold-change
									WT	TDP43-/-
								Replicate 1	1.0298	0.0926855
									0.983873	0.0826442
									1.06686	0.167278
								Replicate 2	1.03368	0.129907
									0.9327	0.139832
									0.959568	0.0900714

## Sheet: Supplementary Figure 6
Supplementary Figure 6
Lane 3	Marker
Lane 4	293T WT replicate 1
Lane 5	293T WT replicate 2
Lane 6	293T TDP43-/- replicate 1
Lane 7	293T TDP43-/- replicate 2
Lane 8	Plasmid control
